# Supplementary material for: 4-(Dimethyl­amino)pyridinium tribromide: whole mol­ecule disorder of cation and anion
Source: Acta Crystallogr Sect E Struct Rep Online. 2009 May 14;65(Pt 6):o1276. doi: 10.1107/S1600536809017048 (PMC2969780; doi:10.1107/S1600536809017048)
Supplement: Supplementary file 1 [file e-65-o1276-sup1.cif]

##############################################################################
###                                                                        ###
###        Electronic paper (Acta Crystallographica Section E)             ###
###                                                                        ###
##############################################################################
#                                                                            #
# This CIF contains the data in a paper accepted for publication in Acta     #
# Crystallographica Section E. It conforms to the requirements of Notes      #
# for Authors for Section E, and has been peer reviewed under the auspices   #
# of the IUCr Commission on Journals.                                        #
#                                                                            #
# Full details of the Crystallographic Information File format               #
# are given in the paper "The Crystallographic Information File (CIF):       #
# a New Standard Archive File for Crystallography" by S. R. Hall, F. H.      #
# Allen and I. D. Brown [Acta Cryst. (1991), A47, 655-685].                  #
#                                                                            #
# The current version of the core CIF dictionary is obtainable from          #
# ftp://ftp.iucr.org/pub/cif_core.dic. The current version number is 2.4.    #
#                                                                            #
# Software is freely available for graphical display of the structure(s) in  #
# this CIF.  For information consult the CIF home page http://www.iucr.org/  #
# cif/home.html                                                              #
#                                                                            #
# This file may be used for bona fide research purposes within the           #
# scientific community so long as proper attribution is given to the journal # 
# article from which it was obtained.                                        #
#                                                                            #
##############################################################################
                                             
data_global
_audit_creation_method     SHELXL-97
_journal_date_recd_electronic     2009-05-05
_journal_date_accepted     2009-05-06
_journal_name_full     'Acta Crystallographica, Section E'
_journal_year     2009
_journal_volume     65
_journal_issue      6
_journal_page_first     o1276
_journal_page_last     o1276
_journal_paper_category     QO
_journal_coeditor_code     HB2966
_publ_contact_author
;
Dr. Seik Weng Ng
Department of Chemistry
University of Malaya
50603 Kuala Lumpur
Malaysia
;
_publ_contact_author_email     seikweng@um.edu.my
_publ_contact_author_fax     '03 7967 4193'
_publ_contact_author_phone     '03 7967 6778'
_publ_section_title
;
4-(Dimethylamino)pyridinium tribromide: whole molecule disorder of cation and
anion
;
loop_
    _publ_author_name
    _publ_author_address
    'Ng, Seik Weng'
;
Department of Chemistry
University of Malaya
50603 Kuala Lumpur
Malaysia
;
_publ_section_synopsis     .
data_I
_audit_creation_method     SHELXL-97
_chemical_name_systematic
;
4-(Dimethylamino)pyridinium tribromide
;
_chemical_name_common     ?
_chemical_formula_moiety     '[C7 H11 N2] +, [Br3] -'
_chemical_formula_sum     'C7 H11 Br3 N2'
_chemical_formula_iupac     'C7 H11 N2 +, Br3 -'
_chemical_formula_weight     362.91
_chemical_melting_point     ?
_symmetry_cell_setting     Orthorhombic
_symmetry_space_group_name_H-M     'P 2 2 21'
_symmetry_space_group_name_Hall     'P 2c 2'
loop_
    _symmetry_equiv_pos_as_xyz
    'x, y, z'
    '-x, -y, z+1/2'
    '-x, y, -z+1/2'
    'x, -y, -z'
_cell_length_a     4.16880(10)
_cell_length_b     8.8349(2)
_cell_length_c     14.7255(4)
_cell_angle_alpha     90.00
_cell_angle_beta     90.00
_cell_angle_gamma     90.00
_cell_volume     542.35(2)
_cell_formula_units_Z     2
_cell_measurement_reflns_used     2094
_cell_measurement_theta_min     2.7
_cell_measurement_theta_max     28.3
_cell_measurement_temperature     100(2)
_exptl_crystal_description     Block
_exptl_crystal_colour     Colorless
_exptl_crystal_size_max     0.20
_exptl_crystal_size_mid     0.15
_exptl_crystal_size_min     0.10
_exptl_crystal_density_diffrn     2.222
_exptl_crystal_density_meas     ?
_exptl_crystal_density_method     'not measured'
_exptl_crystal_F_000     344
_exptl_absorpt_coefficient_mu     11.110
_exptl_absorpt_correction_type     Multi-scan
_exptl_absorpt_process_details     '(SADABS; Sheldrick, 1996)'
_exptl_absorpt_correction_T_min     0.656
_exptl_absorpt_correction_T_max     1.000
_diffrn_ambient_temperature     100(2)
_diffrn_radiation_type     MoK\a
_diffrn_radiation_wavelength     0.71073
_diffrn_radiation_source     'fine-focus sealed tube'
_diffrn_radiation_monochromator     graphite
_diffrn_measurement_device_type     'Bruker SMART APEX CCD'
_diffrn_measurement_method     '\w scans'
_diffrn_detector_area_resol_mean     ?
_diffrn_reflns_number     5156
_diffrn_reflns_av_R_equivalents     0.0247
_diffrn_reflns_av_sigmaI/netI     0.0220
_diffrn_reflns_theta_min     2.31
_diffrn_reflns_theta_max     27.47
_diffrn_reflns_theta_full     27.47
_diffrn_measured_fraction_theta_max     1.000
_diffrn_measured_fraction_theta_full     1.000
_diffrn_reflns_limit_h_min     -5
_diffrn_reflns_limit_h_max     5
_diffrn_reflns_limit_k_min     -11
_diffrn_reflns_limit_k_max     11
_diffrn_reflns_limit_l_min     -19
_diffrn_reflns_limit_l_max     19
_diffrn_standards_number     0
_diffrn_standards_interval_count     0
_diffrn_standards_interval_time     0
_diffrn_standards_decay_%     0
_reflns_number_total     1256
_reflns_number_gt     1114
_reflns_threshold_expression     I>2\s(I)
_refine_ls_structure_factor_coef     Fsqd
_refine_ls_matrix_type     full
_refine_ls_R_factor_all     0.0262
_refine_ls_R_factor_gt     0.0208
_refine_ls_wR_factor_gt     0.0485
_refine_ls_wR_factor_ref     0.0508
_refine_ls_goodness_of_fit_ref     0.984
_refine_ls_restrained_S_all     0.964
_refine_ls_number_reflns     1256
_refine_ls_number_parameters     100
_refine_ls_number_restraints     60
_refine_ls_hydrogen_treatment     constr
_refine_ls_weighting_scheme     calc
_refine_ls_weighting_details
                 'calc w=1/[\s^2^(Fo^2^)+(0.0322P)^2^] where P=(Fo^2^+2Fc^2^)/3'
_atom_sites_solution_hydrogens     geom
_atom_sites_solution_primary     direct
_atom_sites_solution_secondary     difmap
_refine_ls_shift/su_max     0.001
_refine_ls_shift/su_mean     0.001
_refine_diff_density_max     0.423
_refine_diff_density_min     -0.335
_refine_ls_extinction_method     none
_refine_ls_extinction_coef     ?
_refine_ls_abs_structure_details     'Flack (1983), 480 Friedel pairs'
_refine_ls_abs_structure_Flack     0.47(4)
loop_
    _atom_type_symbol
    _atom_type_description
    _atom_type_scat_dispersion_real
    _atom_type_scat_dispersion_imag
    _atom_type_scat_source
    'C' 'C' 0.0033 0.0016
                         'International Tables Vol C Tables 4.2.6.8 and 6.1.1.4'
    'H' 'H' 0.0000 0.0000
                         'International Tables Vol C Tables 4.2.6.8 and 6.1.1.4'
    'N' 'N' 0.0061 0.0033
                         'International Tables Vol C Tables 4.2.6.8 and 6.1.1.4'
    'Br' 'Br' -0.2901 2.4595
                         'International Tables Vol C Tables 4.2.6.8 and 6.1.1.4'
_computing_data_collection     'APEX2 (Bruker, 2008)'
_computing_cell_refinement     'SAINT (Bruker, 2008)'
_computing_data_reduction     'SAINT (Bruker, 2008)'
_computing_structure_solution     'SHELXS-97 (Sheldrick, 2008)'
_computing_structure_refinement     'SHELXL-97 (Sheldrick, 2008)'
_computing_molecular_graphics     'X-Seed (Barbour, 2001)'
_computing_publication_material     'pubCIF (Westrip, 2009)'
loop_
    _atom_site_type_symbol
    _atom_site_label
    _atom_site_fract_x
    _atom_site_fract_y
    _atom_site_fract_z
    _atom_site_U_iso_or_equiv
    _atom_site_adp_type
    _atom_site_calc_flag
    _atom_site_refinement_flags
    _atom_site_occupancy
    _atom_site_disorder_assembly
    _atom_site_disorder_group
    Br Br1 0.5290(6) 0.25953(5) 0.23869(12) 0.0155(3) Uani d P 0.50 A -1
    Br Br2 0.2738(3) 0.27497(11) 0.07779(5) 0.0196(2) Uani d P 0.50 A -1
    Br Br3 0.7682(3) 0.24565(11) 0.39355(5) 0.01777(18) Uani d P 0.50 A -1
    N N2 1.1882(7) 0.2417(5) -0.3550(3) 0.0144(9) Uani d PDU 0.50 B -2
    N N1 0.7232(7) 0.2399(4) -0.10428(15) 0.0209(11) Uani d PGDU 0.50 B -2
    H H1 0.6250 0.2392 -0.0514 0.025 Uiso calc PR 0.50 B -2
    C C1 0.7724(9) 0.1050(3) -0.1509(2) 0.0190(11) Uani d PGDU 0.50 B -2
    H H1A 0.7000 0.0122 -0.1257 0.023 Uiso calc PR 0.50 B -2
    C C2 0.9276(8) 0.1061(3) -0.23446(19) 0.0196(13) Uani d PGDU 0.50 B -2
    H H2 0.9612 0.0140 -0.2663 0.024 Uiso calc PR 0.50 B -2
    C C3 1.0335(5) 0.2420(3) -0.27138(13) 0.0147(11) Uani d PGDU 0.50 B -2
    C C4 0.9844(9) 0.3768(3) -0.2248(2) 0.0195(12) Uani d PGDU 0.50 B -2
    H H4 1.0568 0.4697 -0.2500 0.023 Uiso calc PR 0.50 B -2
    C C5 0.8292(9) 0.3757(3) -0.1412(2) 0.0208(14) Uani d PGDU 0.50 B -2
    H H5 0.7956 0.4679 -0.1093 0.025 Uiso calc PR 0.50 B -2
    C C6 1.2376(13) 0.1015(6) -0.4024(3) 0.0226(13) Uani d PDU 0.50 B -2
    H H6A 1.0314 0.0498 -0.4102 0.034 Uiso calc PR 0.50 B -2
    H H6B 1.3829 0.0370 -0.3672 0.034 Uiso calc PR 0.50 B -2
    H H6C 1.3321 0.1220 -0.4620 0.034 Uiso calc PR 0.50 B -2
    C C7 1.2983(11) 0.3839(6) -0.3936(4) 0.0223(14) Uani d PDU 0.50 B -2
    H H7A 1.1130 0.4479 -0.4077 0.033 Uiso calc PR 0.50 B -2
    H H7B 1.4196 0.3638 -0.4493 0.033 Uiso calc PR 0.50 B -2
    H H7C 1.4366 0.4359 -0.3497 0.033 Uiso calc PR 0.50 B -2
loop_
    _atom_site_aniso_label
    _atom_site_aniso_U_11
    _atom_site_aniso_U_22
    _atom_site_aniso_U_33
    _atom_site_aniso_U_12
    _atom_site_aniso_U_13
    _atom_site_aniso_U_23
    Br1 0.0195(8) 0.01421(16) 0.0128(8) -0.0005(3) 0.0021(5) -0.0007(2)
    Br2 0.0201(4) 0.0274(5) 0.0112(4) 0.0019(3) 0.0015(3) -0.0010(3)
    Br3 0.0210(4) 0.0207(4) 0.0116(4) -0.0011(3) 0.0007(3) 0.0001(3)
    N2 0.021(2) 0.0110(19) 0.011(2) -0.001(2) -0.0034(17) 0.005(2)
    N1 0.023(3) 0.032(3) 0.008(2) 0.007(3) 0.0025(19) -0.001(2)
    C1 0.019(3) 0.021(3) 0.017(3) -0.001(2) -0.003(3) 0.002(2)
    C2 0.012(3) 0.0175(19) 0.029(4) -0.0005(16) 0.004(3) 0.003(2)
    C3 0.019(2) 0.0179(18) 0.008(3) -0.001(3) -0.002(2) 0.0001(17)
    C4 0.020(2) 0.022(2) 0.016(3) -0.004(3) -0.005(4) 0.0004(16)
    C5 0.019(3) 0.023(3) 0.020(3) 0.001(2) -0.001(3) 0.001(3)
    C6 0.032(3) 0.019(2) 0.017(3) 0.000(3) -0.001(4) 0.004(2)
    C7 0.023(4) 0.023(3) 0.020(3) 0.005(2) 0.008(3) -0.005(2)
_geom_special_details
;
 All esds (except the esd in the dihedral angle between two l.s. planes)
 are estimated using the full covariance matrix.  The cell esds are taken
 into account individually in the estimation of esds in distances, angles
 and torsion angles; correlations between esds in cell parameters are only
 used when they are defined by crystal symmetry.  An approximate (isotropic)
 treatment of cell esds is used for estimating esds involving l.s. planes.
;
loop_
    _geom_bond_atom_site_label_1
    _geom_bond_atom_site_label_2
    _geom_bond_site_symmetry_2
    _geom_bond_distance
    _geom_bond_publ_flag
    Br1 Br3 . 2.492(3) ?
    Br1 Br2 . 2.601(3) ?
    N2 C3 . 1.390(5) ?
    N2 C6 . 1.436(7) ?
    N2 C7 . 1.454(7) ?
    N1 C1 . 1.3900 ?
    N1 C5 . 1.3900 ?
    N1 H1 . 0.8800 ?
    C1 C2 . 1.3900 ?
    C1 H1A . 0.9500 ?
    C2 C3 . 1.3900 ?
    C2 H2 . 0.9500 ?
    C3 C4 . 1.3900 ?
    C4 C5 . 1.3900 ?
    C4 H4 . 0.9500 ?
    C5 H5 . 0.9500 ?
    C6 H6A . 0.9800 ?
    C6 H6B . 0.9800 ?
    C6 H6C . 0.9800 ?
    C7 H7A . 0.9800 ?
    C7 H7B . 0.9800 ?
    C7 H7C . 0.9800 ?
loop_
    _geom_angle_atom_site_label_1
    _geom_angle_atom_site_label_2
    _geom_angle_atom_site_label_3
    _geom_angle_site_symmetry_1
    _geom_angle_site_symmetry_3
    _geom_angle
    _geom_angle_publ_flag
    Br3 Br1 Br2 . . 179.41(8) ?
    C3 N2 C6 . . 119.9(4) ?
    C3 N2 C7 . . 119.4(4) ?
    C6 N2 C7 . . 120.7(4) ?
    C1 N1 C5 . . 120.0 ?
    C1 N1 H1 . . 120.0 ?
    C5 N1 H1 . . 120.0 ?
    N1 C1 C2 . . 120.0 ?
    N1 C1 H1A . . 120.0 ?
    C2 C1 H1A . . 120.0 ?
    C1 C2 C3 . . 120.0 ?
    C1 C2 H2 . . 120.0 ?
    C3 C2 H2 . . 120.0 ?
    N2 C3 C4 . . 120.5(3) ?
    N2 C3 C2 . . 119.5(3) ?
    C4 C3 C2 . . 120.0 ?
    C5 C4 C3 . . 120.0 ?
    C5 C4 H4 . . 120.0 ?
    C3 C4 H4 . . 120.0 ?
    C4 C5 N1 . . 120.0 ?
    C4 C5 H5 . . 120.0 ?
    N1 C5 H5 . . 120.0 ?
    N2 C6 H6A . . 109.5 ?
    N2 C6 H6B . . 109.5 ?
    H6A C6 H6B . . 109.5 ?
    N2 C6 H6C . . 109.5 ?
    H6A C6 H6C . . 109.5 ?
    H6B C6 H6C . . 109.5 ?
    N2 C7 H7A . . 109.5 ?
    N2 C7 H7B . . 109.5 ?
    H7A C7 H7B . . 109.5 ?
    N2 C7 H7C . . 109.5 ?
    H7A C7 H7C . . 109.5 ?
    H7B C7 H7C . . 109.5 ?
loop_
    _geom_torsion_atom_site_label_1
    _geom_torsion_atom_site_label_2
    _geom_torsion_atom_site_label_3
    _geom_torsion_atom_site_label_4
    _geom_torsion_site_symmetry_1
    _geom_torsion_site_symmetry_2
    _geom_torsion_site_symmetry_3
    _geom_torsion_site_symmetry_4
    _geom_torsion
    _geom_torsion_publ_flag
    C5 N1 C1 C2 . . . . 0.0 ?
    N1 C1 C2 C3 . . . . 0.0 ?
    C6 N2 C3 C4 . . . . 179.95(9) ?
    C7 N2 C3 C4 . . . . -0.07(11) ?
    C6 N2 C3 C2 . . . . -0.08(13) ?
    C7 N2 C3 C2 . . . . 179.90(9) ?
    C1 C2 C3 N2 . . . . -179.96(9) ?
    C1 C2 C3 C4 . . . . 0.0 ?
    N2 C3 C4 C5 . . . . 179.96(9) ?
    C2 C3 C4 C5 . . . . 0.0 ?
    C3 C4 C5 N1 . . . . 0.0 ?
    C1 N1 C5 C4 . . . . 0.0 ?
loop_
    _geom_hbond_atom_site_label_D
    _geom_hbond_atom_site_label_H
    _geom_hbond_atom_site_label_A
    _geom_hbond_site_symmetry_A
    _geom_hbond_distance_DH
    _geom_hbond_distance_HA
    _geom_hbond_distance_DA
    _geom_hbond_angle_DHA
    _geom_hbond_publ_flag
    N1 H1 Br2 . 0.88 2.42 3.286(2) 167 yes
