# Supplementary material for: 4-(Dimethyl­amino)pyridinium tribromide: whole mol­ecule disorder of cation and anion
Source: Acta Crystallogr Sect E Struct Rep Online. 2009 May 14;65(Pt 6):o1276. doi: 10.1107/S1600536809017048 (PMC2969780; doi:10.1107/S1600536809017048)
Supplement: Supplementary file 2 [file e-65-o1276-Isup2.hkl]

# 
# h,k,l, Fc-squared, Fo-squared, sigma(Fo-squared) and status flag 
# 
data_I
_shelx_title '  P2221: 480 Friedel pairs' 
_shelx_refln_list_code          4 
_shelx_F_calc_maximum      197.10 
_exptl_crystal_F_000       344.00 
_reflns_d_resolution_high  0.7704 
 
loop_ 
 _symmetry_equiv_pos_as_xyz 
 'x, y, z' 
 '-x, -y, z+1/2' 
 '-x, y, -z+1/2' 
 'x, -y, -z' 
 
_cell_length_a     4.1688 
_cell_length_b     8.8349 
_cell_length_c    14.7255 
_cell_angle_alpha  90.000 
_cell_angle_beta   90.000 
_cell_angle_gamma  90.000 
 
_shelx_F_squared_multiplier     1.000 
 
loop_ 
 _refln_index_h 
 _refln_index_k 
 _refln_index_l 
 _refln_F_squared_calc 
 _refln_F_squared_meas 
 _refln_F_squared_sigma 
 _refln_observed_status 
   1   0   0      879.17      859.91     12.76 o 
   2   0   0     3726.62     3688.15     34.92 o 
   3   0   0      568.38      572.44     12.66 o 
   4   0   0     5267.06     5382.42    119.20 o 
   5   0   0      127.59      169.12     27.62 o 
   0   1   0       61.23       65.12      2.46 o 
   1   1   0       38.89       40.16      2.03 o 
   2   1   0        2.72       -1.81      1.70 o 
   3   1   0        5.48       29.82     21.36 o 
   4   1   0        5.81        4.34      9.49 o 
   5   1   0        6.57       -3.91     14.25 o 
   0   2   0    38850.08    38802.72    467.12 o 
   1   2   0     2710.74     2635.65     18.64 o 
   2   2   0     2154.45     2106.98     21.40 o 
   3   2   0      691.91      678.91     12.33 o 
   4   2   0     3950.12     4012.51     56.44 o 
   5   2   0      129.09      144.07     13.96 o 
   0   3   0     1062.72     1077.81     18.41 o 
   1   3   0      158.38      149.22      3.73 o 
   2   3   0       21.19       16.08      2.86 o 
   3   3   0       21.20       11.72      4.03 o 
   4   3   0      103.14      108.83     10.42 o 
   5   3   0       54.98       67.10     14.58 o 
   0   4   0    15891.36    15662.72    189.30 o 
   1   4   0     2263.94     2230.78     19.04 o 
   2   4   0      826.31      801.70     10.61 o 
   3   4   0      668.20      668.71     12.34 o 
   4   4   0     2509.30     2478.39     31.10 o 
   5   4   0       87.58       87.47     15.88 o 
   0   5   0     1140.08     1114.95     21.97 o 
   1   5   0      279.18      299.45      6.46 o 
   2   5   0       98.71      106.70      4.45 o 
   3   5   0        0.35       -8.89      5.92 o 
   4   5   0      212.62      203.59     10.99 o 
   0   6   0    13398.82    13446.54    183.46 o 
   1   6   0      717.48      715.15     13.87 o 
   2   6   0      536.07      494.91     17.53 o 
   3   6   0      556.22      526.33     15.83 o 
   4   6   0     1858.00     1896.65     28.87 o 
   0   7   0      610.97      608.45     30.59 o 
   1   7   0      485.92      510.44     15.40 o 
   2   7   0        9.80        9.47      6.70 o 
   3   7   0        1.08        3.33      8.00 o 
   4   7   0      143.33      144.27     11.88 o 
   0   8   0     6602.09     6911.84     97.26 o 
   1   8   0      260.45      253.67     15.80 o 
   2   8   0      111.91      110.02     10.06 o 
   3   8   0      382.72      365.62     15.73 o 
   0   9   0      547.99      523.64     21.12 o 
   1   9   0      345.59      354.22     18.21 o 
   2   9   0        2.33        1.79      8.59 o 
   3   9   0        1.11        5.31     10.17 o 
   0  10   0     1366.56     1419.82     68.60 o 
   1  10   0      236.18      236.44     11.22 o 
   2  10   0        0.76        1.41     11.23 o 
   0  11   0      517.92      518.08     28.07 o 
   1  11   0      164.36      176.28     25.35 o 
   1   0   1     2695.94     2794.21     22.70 o 
   2   0   1       24.56       36.34      2.64 o 
   3   0   1     2222.25     2162.53     20.36 o 
   4   0   1       33.26       29.06     12.25 o 
   5   0   1      406.91      458.03     27.89 o 
  -5   1   1      185.99      198.19     21.04 o 
  -4   1   1     1431.55     1424.38     39.85 o 
  -3   1   1     1074.17     1031.11     14.57 o 
  -2   1   1        6.76        4.75      2.68 o 
  -1   1   1     6698.22     6685.44     58.13 o 
   0   1   1     5148.46     5508.00     34.91 o 
   1   1   1     6698.33     6737.76     50.95 o 
   2   1   1        6.99        7.13      2.78 o 
   3   1   1     1075.71     1058.64     26.17 o 
   4   1   1     1431.14     1421.18     52.17 o 
   5   1   1      185.40      195.38     16.91 o 
  -5   2   1      448.92      491.85     22.95 o 
  -4   2   1       41.72       43.36     10.49 o 
  -3   2   1     2436.87     2353.92     25.59 o 
  -2   2   1       19.96       22.73      3.42 o 
  -1   2   1     6618.52     6626.95     52.29 o 
   0   2   1      232.69      239.57      3.85 o 
   1   2   1     6617.51     6588.35     42.84 o 
   2   2   1       20.13       21.91      2.45 o 
   3   2   1     2439.69     2385.56     25.89 o 
   4   2   1       41.75       41.93      8.97 o 
   5   2   1      447.90      458.26     18.90 o 
  -5   3   1      125.65      121.41     16.04 o 
  -4   3   1     1584.23     1659.26     33.60 o 
  -3   3   1      906.05      890.95     14.87 o 
  -2   3   1       32.62       32.75      4.35 o 
  -1   3   1     2293.42     2314.69     16.12 o 
   0   3   1    15535.34    15917.47    118.51 o 
   1   3   1     2291.92     2342.03     17.94 o 
   2   3   1       32.61       36.57      3.08 o 
   3   3   1      906.81      859.39     18.27 o 
   4   3   1     1583.89     1623.68     27.59 o 
   5   3   1      125.41      143.12     16.63 o 
  -5   4   1      349.38      372.43     28.16 o 
  -4   4   1       54.26       47.99      7.80 o 
  -3   4   1     1843.40     1816.79     20.59 o 
  -2   4   1        5.46        2.23      2.80 o 
  -1   4   1     4963.77     5023.83     37.66 o 
   0   4   1      396.92      393.35      8.10 o 
   1   4   1     4962.89     4987.12     34.93 o 
   2   4   1        5.45        3.27      2.51 o 
   3   4   1     1842.56     1869.59     21.31 o 
   4   4   1       54.27       51.52      8.62 o 
   5   4   1      349.41      369.49     22.09 o 
  -4   5   1     1064.06     1132.97     21.15 o 
  -3   5   1      753.30      787.81     15.82 o 
  -2   5   1       81.53       86.94      5.30 o 
  -1   5   1     1983.16     1940.82     18.16 o 
   0   5   1     5631.02     5707.81     53.95 o 
   1   5   1     1983.23     1928.25     18.22 o 
   2   5   1       81.72       76.84      4.14 o 
   3   5   1      752.34      736.00     16.74 o 
   4   5   1     1065.73     1057.68     20.44 o 
  -4   6   1      101.50       99.55     10.01 o 
  -3   6   1      669.11      667.53     17.16 o 
  -2   6   1       19.58       20.00      6.02 o 
  -1   6   1     1331.64     1321.10     16.00 o 
   0   6   1      809.00      808.22     12.22 o 
   1   6   1     1330.16     1334.92     14.62 o 
   2   6   1       19.74       24.95      5.01 o 
   3   6   1      667.49      656.05     17.02 o 
   4   6   1      101.35      116.07     10.41 o 
  -4   7   1      473.93      497.71     24.09 o 
  -3   7   1      663.93      688.69     18.96 o 
  -2   7   1       79.15       73.93      8.11 o 
  -1   7   1     1840.73     1816.74     43.90 o 
   0   7   1     1460.07     1426.35     18.18 o 
   1   7   1     1841.38     1845.77     24.71 o 
   2   7   1       79.73       81.32      9.85 o 
   3   7   1      664.59      673.19     18.54 o 
   4   7   1      474.84      499.27     18.34 o 
  -3   8   1      263.79      301.10     14.89 o 
  -2   8   1       18.48       16.08      8.26 o 
  -1   8   1      476.27      465.94     13.35 o 
   0   8   1      823.44      865.97     17.29 o 
   1   8   1      475.33      444.11     12.83 o 
   2   8   1       18.54       18.95      8.27 o 
   3   8   1      264.57      280.89     18.30 o 
  -3   9   1      408.99      424.90     20.58 o 
  -2   9   1       44.09       31.09      9.83 o 
  -1   9   1      788.71      833.43     21.40 o 
   0   9   1     1029.31     1002.64     22.83 o 
   1   9   1      788.76      803.54     16.27 o 
   2   9   1       44.12       47.35     10.64 o 
   3   9   1      409.72      417.70     19.83 o 
  -2  10   1       48.45       40.77     12.35 o 
  -1  10   1      427.39      454.55     16.07 o 
   0  10   1      303.55      292.88     13.12 o 
   1  10   1      427.67      428.08     13.99 o 
   2  10   1       48.50       43.89     12.34 o 
  -1  11   1      199.64      219.42     18.11 o 
   0  11   1      730.47      804.62     21.07 o 
   1  11   1      199.82      222.07     19.55 o 
   0   0   2     1813.98     1919.06     24.88 o 
   1   0   2      567.38      564.18      6.33 o 
   2   0   2     8745.73     8565.16     60.75 o 
   3   0   2     1023.79      997.03     11.12 o 
   4   0   2       18.04       14.78     11.33 o 
   5   0   2       17.08       18.81     12.46 o 
  -5   1   2      608.18      666.65     37.16 o 
  -4   1   2        5.22       12.74      9.24 o 
  -3   1   2     4575.07     4467.12     40.54 o 
  -2   1   2       88.76      102.47      5.16 o 
  -1   1   2    20709.32    21206.66    176.76 o 
   0   1   2        6.69        7.94      1.29 o 
   1   1   2    20711.29    20456.15    149.40 o 
   2   1   2       88.13      101.06      5.64 o 
   3   1   2     4572.74     4447.94     44.92 o 
   4   1   2        5.35       -3.94      7.55 o 
   5   1   2      609.77      624.28     24.81 o 
  -5   2   2       27.18       16.68     13.13 o 
  -4   2   2       47.69       45.97     13.76 o 
  -3   2   2     1088.60     1064.66     15.59 o 
  -2   2   2     5666.08     5631.93     53.63 o 
  -1   2   2     2025.90     2083.85     25.03 o 
   0   2   2      299.91      303.61      8.82 o 
   1   2   2     2026.73     1985.08     18.59 o 
   2   2   2     5665.41     5463.24     41.56 o 
   3   2   2     1085.82     1057.43     15.69 o 
   4   2   2       47.61       53.59      9.02 o 
   5   2   2       27.84       42.39     11.94 o 
  -5   3   2      381.08      385.63     21.51 o 
  -4   3   2        3.58       -3.53      6.94 o 
  -3   3   2     2653.80     2570.37     28.18 o 
  -2   3   2      282.58      277.34     11.99 o 
  -1   3   2     5744.58     5823.31     39.31 o 
   0   3   2        2.93        3.01      2.03 o 
   1   3   2     5746.00     5773.96     39.08 o 
   2   3   2      282.75      287.45      8.93 o 
   3   3   2     2652.61     2547.15     25.36 o 
   4   3   2        3.65       -0.53      8.08 o 
   5   3   2      382.12      420.16     18.91 o 
  -5   4   2       64.60       62.03     18.24 o 
  -4   4   2       65.10       66.90      8.95 o 
  -3   4   2      954.52      917.22     17.24 o 
  -2   4   2     3323.34     3224.09     30.21 o 
  -1   4   2     2314.70     2280.61     19.97 o 
   0   4   2      152.33      167.48      4.73 o 
   1   4   2     2315.24     2275.14     20.01 o 
   2   4   2     3324.15     3236.77     25.04 o 
   3   4   2      955.36      916.24     15.17 o 
   4   4   2       64.97       64.15      6.92 o 
   5   4   2       64.23       59.53     15.44 o 
  -4   5   2        7.97       15.03      7.49 o 
  -3   5   2     1916.86     1877.83     33.41 o 
  -2   5   2      410.98      392.39      9.34 o 
  -1   5   2     4303.03     4259.67     34.14 o 
   0   5   2        3.34        3.60      2.70 o 
   1   5   2     4302.88     4197.20     31.27 o 
   2   5   2      410.52      402.62      7.98 o 
   3   5   2     1917.34     1850.70     26.35 o 
   4   5   2        7.99       -3.77      7.17 o 
  -4   6   2       99.93       85.16      9.78 o 
  -3   6   2      553.39      529.44     23.26 o 
  -2   6   2     2314.64     2277.44     30.55 o 
  -1   6   2      915.78      921.98     14.88 o 
   0   6   2      459.54      463.62      9.73 o 
   1   6   2      916.70      929.38     11.82 o 
   2   6   2     2315.65     2297.38     26.66 o 
   3   6   2      553.86      535.94     15.83 o 
   4   6   2       99.67      110.92     10.44 o 
  -4   7   2       13.97        0.16      8.94 o 
  -3   7   2     1343.31     1289.63     27.39 o 
  -2   7   2      433.50      429.67     14.43 o 
  -1   7   2     3095.50     3083.73     36.29 o 
   0   7   2        3.74       13.49      4.82 o 
   1   7   2     3096.42     3102.67     32.00 o 
   2   7   2      431.28      381.73     22.74 o 
   3   7   2     1341.88     1289.91     24.79 o 
   4   7   2       14.05        3.70      8.99 o 
  -3   8   2      211.88      212.32     13.65 o 
  -2   8   2     1241.84     1290.19     24.91 o 
  -1   8   2      394.48      367.22     12.10 o 
   0   8   2      518.10      525.89     13.85 o 
   1   8   2      396.03      377.67     11.21 o 
   2   8   2     1240.91     1176.27     23.19 o 
   3   8   2      210.93      216.12     13.44 o 
  -3   9   2      474.88      475.16     21.14 o 
  -2   9   2      378.44      382.30     16.26 o 
  -1   9   2      895.51      973.74     19.93 o 
   0   9   2        3.33        6.14      7.02 o 
   1   9   2      895.93      937.65     17.80 o 
   2   9   2      377.30      375.39     17.51 o 
   3   9   2      474.44      483.51     18.45 o 
  -2  10   2      358.15      347.49     18.98 o 
  -1  10   2      402.67      435.84     15.76 o 
   0  10   2      216.09      214.08     12.00 o 
   1  10   2      402.70      427.84     14.80 o 
   2  10   2      358.20      344.58     20.31 o 
  -1  11   2      199.25      204.63     19.85 o 
   0  11   2       44.37       33.08      9.78 o 
   1  11   2      198.89      191.39     16.00 o 
   1   0   3      357.87      401.05      5.76 o 
   2   0   3        3.76        2.74      2.36 o 
   3   0   3       74.90       62.05      5.01 o 
   4   0   3        0.12        1.58      8.55 o 
   5   0   3        0.11       -1.81     11.88 o 
  -5   1   3       80.57       93.65     14.31 o 
  -4   1   3      440.15      414.01     25.33 o 
  -3   1   3     1393.84     1397.07     20.71 o 
  -2   1   3     9755.20     9586.46    102.34 o 
  -1   1   3     4705.90     4769.33     34.38 o 
   0   1   3     1701.19     1888.41     14.65 o 
   1   1   3     4703.60     4691.24     40.76 o 
   2   1   3     9754.29     9455.29     66.83 o 
   3   1   3     1395.50     1383.67     17.81 o 
   4   1   3      440.21      414.21     15.46 o 
   5   1   3       80.00       79.60     14.28 o 
  -5   2   3        4.76      -17.88     11.92 o 
  -4   2   3       52.67       22.53     10.74 o 
  -3   2   3      239.97      257.26      8.43 o 
  -2   2   3      259.33      244.67      8.24 o 
  -1   2   3       95.32       84.60      4.56 o 
   0   2   3       54.44       56.29      2.60 o 
   1   2   3       94.66       77.26      3.76 o 
   2   2   3      260.89      239.66      6.47 o 
   3   2   3      240.62      229.86      8.23 o 
   4   2   3       53.03       40.87     11.15 o 
   5   2   3        4.51       -1.15     10.66 o 
  -5   3   3       87.68       55.67     14.56 o 
  -4   3   3      381.33      369.75     13.72 o 
  -3   3   3      783.32      769.19     13.93 o 
  -2   3   3    11880.61    11636.29    120.02 o 
  -1   3   3     1834.57     1770.37     38.43 o 
   0   3   3     1955.34     2018.48     18.02 o 
   2   3   3    11881.02    11628.30     83.12 o 
   3   3   3      783.80      788.19     13.14 o 
   4   3   3      381.32      369.35     14.91 o 
   5   3   3       87.22      104.32     13.56 o 
  -5   4   3       48.10       48.92     14.63 o 
  -4   4   3       10.65       10.14      7.85 o 
  -3   4   3      411.27      408.34     11.58 o 
  -2   4   3      659.82      657.70     13.71 o 
  -1   4   3      270.06      277.82      6.27 o 
   0   4   3      136.29      131.69      4.32 o 
   1   4   3      270.33      267.36      5.82 o 
   2   4   3      659.03      642.59      8.59 o 
   3   4   3      411.18      388.61     11.46 o 
   4   4   3       10.58       12.58      8.83 o 
   5   4   3       48.11       51.38     14.80 o 
  -4   5   3      146.45      146.37     10.29 o 
  -3   5   3      499.11      507.03     13.57 o 
  -2   5   3     6188.21     6107.44     60.71 o 
  -1   5   3     1480.57     1467.68     15.86 o 
   0   5   3      441.62      466.97      6.93 o 
   1   5   3     1479.94     1459.38     14.59 o 
   2   5   3     6187.71     6040.27     48.29 o 
   3   5   3      498.28      498.23     13.00 o 
   4   5   3      146.30      143.70     10.28 o 
  -4   6   3        1.39       -0.72      8.13 o 
  -3   6   3      355.43      377.56     14.25 o 
  -2   6   3      941.67      953.76     19.13 o 
  -1   6   3       37.09       38.23      4.45 o 
   0   6   3      128.03      126.49      5.31 o 
   1   6   3       36.18       41.62      4.21 o 
   2   6   3      944.51      923.22     14.16 o 
   3   6   3      356.31      374.47     13.96 o 
   4   6   3        1.42        4.29      8.20 o 
  -4   7   3       32.74       27.02     10.15 o 
  -3   7   3      316.63      326.53     14.14 o 
  -2   7   3     2011.17     2033.03     30.42 o 
  -1   7   3     1346.78     1336.45     29.73 o 
   0   7   3       51.70       55.14      5.78 o 
   1   7   3     1342.87     1342.36     18.58 o 
   2   7   3     2014.60     1995.59     25.78 o 
   3   7   3      317.26      305.28     13.73 o 
   4   7   3       32.89       41.50      9.93 o 
  -3   8   3      273.65      278.77     14.66 o 
  -2   8   3      874.34      858.25     23.89 o 
  -1   8   3       45.85       53.85      9.48 o 
   0   8   3       25.69       29.07      6.69 o 
   1   8   3       44.53       42.49      6.35 o 
   2   8   3      877.68      831.01     26.61 o 
   3   8   3      274.17      285.91     14.52 o 
  -3   9   3      120.65      121.99     13.29 o 
  -2   9   3     1096.16     1127.79     25.34 o 
  -1   9   3      638.55      654.22     18.05 o 
   0   9   3        1.64       -2.02      6.79 o 
   1   9   3      636.75      623.69     14.84 o 
   2   9   3     1097.32     1057.74     26.68 o 
   3   9   3      121.22      113.77     12.94 o 
  -2  10   3      368.16      383.26     20.21 o 
  -1  10   3      128.47      146.66     12.89 o 
   0  10   3        1.43        1.22      7.88 o 
   1  10   3      128.51      139.05     11.70 o 
   2  10   3      368.60      373.25     19.35 o 
  -1  11   3      245.13      278.82     21.15 o 
   0  11   3        7.21        6.44      9.41 o 
   1  11   3      245.71      265.23     17.83 o 
   0   0   4     2281.03     2486.30     34.85 o 
   1   0   4     1451.51     1465.41     12.09 o 
   2   0   4    16093.32    15882.56    109.09 o 
   3   0   4      202.80      209.44      9.54 o 
   4   0   4      124.66      144.84     16.67 o 
   5   0   4      199.90      209.05     17.14 o 
  -5   1   4      462.02      455.86     21.47 o 
  -4   1   4       45.25       42.57      8.74 o 
  -3   1   4     1653.62     1602.15     22.58 o 
  -2   1   4      376.21      397.70      9.97 o 
  -1   1   4     5715.33     5750.51     37.99 o 
   0   1   4        0.34       -0.37      1.59 o 
   1   1   4     5716.73     5607.67     48.25 o 
   2   1   4      375.22      364.79      6.77 o 
   3   1   4     1654.86     1598.12     19.76 o 
   4   1   4       44.86       45.33      8.98 o 
   5   1   4      459.85      476.50     21.86 o 
  -5   2   4      177.48      177.03     14.80 o 
  -4   2   4       93.74      101.30     11.84 o 
  -3   2   4      417.27      391.90     11.77 o 
  -2   2   4     9144.48     9210.36     82.77 o 
  -1   2   4     2669.42     2822.72     23.05 o 
   0   2   4      425.86      496.17      6.18 o 
   1   2   4     2670.21     2717.30     29.53 o 
   2   2   4     9144.83     8912.43     64.12 o 
   3   2   4      416.71      404.89     10.62 o 
   4   2   4       94.07      104.59     10.33 o 
   5   2   4      178.01      203.21     19.40 o 
  -5   3   4      387.48      372.23     18.29 o 
  -4   3   4       21.57       30.79      7.69 o 
  -3   3   4     1024.53      998.80     16.07 o 
  -2   3   4      190.33      191.10      7.89 o 
  -1   3   4     3633.30     3531.59     37.13 o 
   0   3   4        6.82        6.72      2.65 o 
   1   3   4     3632.60     3564.14     31.59 o 
   2   3   4      190.31      176.38      4.64 o 
   3   3   4     1024.95     1024.90     20.57 o 
   4   3   4       21.46       20.72      8.80 o 
   5   3   4      386.36      477.92     19.88 o 
  -4   4   4       69.65       74.79      9.44 o 
  -3   4   4      521.54      520.54     12.66 o 
  -2   4   4     5042.99     4922.25     59.20 o 
  -1   4   4     2328.08     2416.75     32.41 o 
   0   4   4      113.93      120.98      4.47 o 
   2   4   4     5043.17     4995.19     39.54 o 
   3   4   4      521.91      514.57     11.88 o 
   4   4   4       69.70       76.84     10.60 o 
  -4   5   4        2.88        0.50      7.48 o 
  -3   5   4      675.24      696.12     15.35 o 
  -2   5   4      185.01      173.47      8.99 o 
  -1   5   4     1902.48     1863.58     19.25 o 
   0   5   4       93.55       95.64      3.98 o 
   1   5   4     1903.13     1823.28     18.36 o 
   2   5   4      184.73      194.11      7.19 o 
   3   5   4      675.35      686.81     16.40 o 
   4   5   4        2.81        7.07      8.45 o 
  -4   6   4       72.76       86.49     10.16 o 
  -3   6   4      257.79      248.91     12.36 o 
  -2   6   4     4631.18     4544.68     50.39 o 
  -1   6   4     1394.34     1356.56     16.52 o 
   0   6   4      142.59      151.31      8.12 o 
   1   6   4     1395.67     1350.99     15.85 o 
   2   6   4     4626.12     4467.47     39.28 o 
   3   6   4      256.85      279.35     17.30 o 
   4   6   4       72.13       70.12     11.10 o 
  -4   7   4       14.25       13.05     10.63 o 
  -3   7   4      483.25      489.54     18.35 o 
  -2   7   4      108.95      122.31      9.95 o 
  -1   7   4      745.14      737.67     14.13 o 
   0   7   4      142.09      133.06      7.13 o 
   1   7   4      746.13      713.96     11.96 o 
   2   7   4      106.94      122.80      8.04 o 
   3   7   4      483.18      485.62     16.50 o 
   4   7   4       14.29       20.73      9.81 o 
  -3   8   4      122.31      106.55     12.06 o 
  -2   8   4     2766.70     2705.43     41.46 o 
  -1   8   4      831.18      820.60     17.49 o 
   0   8   4       32.65       30.37      6.85 o 
   1   8   4      833.26      826.90     15.64 o 
   2   8   4     2763.06     2682.69     42.47 o 
   3   8   4      120.95      139.85     12.08 o 
  -3   9   4      206.04      194.87     16.89 o 
  -2   9   4       86.02       93.12     14.17 o 
  -1   9   4      266.00      258.92     11.74 o 
   0   9   4      118.42      135.43      9.73 o 
   1   9   4      266.70      276.68     10.98 o 
   2   9   4       85.36       71.44     11.94 o 
   3   9   4      206.05      211.74     21.03 o 
  -2  10   4      771.52      819.01     27.11 o 
  -1  10   4      539.43      583.15     45.11 o 
   0  10   4        1.97       -5.10      7.95 o 
   1  10   4      539.35      560.30     18.36 o 
   2  10   4      771.55      775.10     25.22 o 
  -1  11   4      103.15      110.91     17.69 o 
   0  11   4      110.21      105.30     11.53 o 
   1  11   4      103.22      117.04     12.26 o 
   1   0   5     4823.02     4939.21     35.46 o 
   2   0   5        0.31       -1.89      3.11 o 
   3   0   5     1308.48     1294.20     20.93 o 
   4   0   5       15.56       16.13      9.58 o 
   5   0   5      762.88      791.20     27.15 o 
  -5   1   5      275.94      269.42     23.71 o 
  -4   1   5      586.66      586.49     17.72 o 
  -3   1   5      643.68      608.98     13.26 o 
  -2   1   5       20.52       18.52      3.72 o 
  -1   1   5     3348.65     3425.21     24.59 o 
   0   1   5     6485.83     7057.75     48.49 o 
   1   1   5     3347.13     3394.07     28.40 o 
   2   1   5       21.41       19.87      3.70 o 
   3   1   5      643.71      636.91     15.33 o 
   4   1   5      587.68      588.17     20.64 o 
   5   1   5      276.58      295.75     19.03 o 
  -5   2   5      698.47      782.51     37.75 o 
  -4   2   5       31.47       38.37      7.33 o 
  -3   2   5     1671.51     1622.21     26.27 o 
  -2   2   5       14.72       12.62      3.77 o 
  -1   2   5     6595.71     6839.33     45.25 o 
   0   2   5      366.65      397.05      8.73 o 
   1   2   5     6593.19     6684.34     51.69 o 
   2   2   5       14.60        8.95      3.22 o 
   3   2   5     1669.25     1583.99     20.63 o 
   4   2   5       30.77       41.50      9.39 o 
   5   2   5      700.82      763.70     27.73 o 
  -5   3   5      309.89      322.68     21.22 o 
  -4   3   5      456.70      473.05     13.96 o 
  -3   3   5      284.54      298.14     11.06 o 
  -2   3   5      515.70      495.61     10.38 o 
  -1   3   5     1870.89     1858.10     17.52 o 
   0   3   5     4069.89     4310.35     30.02 o 
   1   3   5     1871.11     1839.31     19.67 o 
   2   3   5      515.19      502.68     10.38 o 
   3   3   5      284.29      281.02      9.81 o 
   4   3   5      457.12      464.49     16.88 o 
   5   3   5      309.96      307.71     17.67 o 
  -4   4   5      180.82      212.10     15.06 o 
  -3   4   5     1417.15     1374.77     20.24 o 
  -2   4   5       54.95       63.06      6.92 o 
  -1   4   5     4686.26     4686.86     39.23 o 
   0   4   5      692.15      688.16     16.70 o 
   1   4   5     4686.83     4524.73     42.18 o 
   2   4   5       54.95       55.70      4.15 o 
   3   4   5     1417.45     1392.87     20.68 o 
   4   4   5      180.82      181.22     14.63 o 
  -4   5   5      364.90      359.31     17.68 o 
  -3   5   5      303.83      280.09     17.43 o 
  -2   5   5      439.43      420.29     11.17 o 
  -1   5   5     1717.89     1747.84     33.28 o 
   0   5   5     2206.21     2203.17     20.95 o 
   1   5   5     1719.38     1678.33     43.50 o 
   2   5   5      440.57      402.80      9.80 o 
   3   5   5      304.38      288.57     13.48 o 
   4   5   5      363.72      350.92     15.32 o 
  -4   6   5      286.09      274.26     25.42 o 
  -3   6   5      444.74      403.25     14.68 o 
  -2   6   5       11.49       17.34      6.06 o 
  -1   6   5     1909.61     1924.25     22.70 o 
   0   6   5      781.12      780.00     12.08 o 
   1   6   5     1912.03     1922.35     20.34 o 
   2   6   5       11.22       14.75      5.08 o 
   3   6   5      446.74      423.49     14.75 o 
   4   6   5      287.19      297.90     15.25 o 
  -4   7   5      167.29      196.36     14.39 o 
  -3   7   5      454.47      441.55     16.90 o 
  -2   7   5      193.18      218.73     11.71 o 
  -1   7   5     1170.21     1143.69     20.55 o 
   0   7   5     1030.40     1063.01     15.08 o 
   1   7   5     1171.55     1122.32     21.82 o 
   2   7   5      195.60      202.97      9.47 o 
   3   7   5      454.84      451.90     16.48 o 
   4   7   5      167.25      182.14     14.19 o 
  -3   8   5      153.06      155.21     13.03 o 
  -2   8   5       12.18        7.68      8.40 o 
  -1   8   5      811.54      809.98     24.96 o 
   0   8   5      754.75      781.16     15.54 o 
   1   8   5      812.24      830.24     14.51 o 
   2   8   5       11.87        7.50      9.22 o 
   3   8   5      153.68      146.09     12.37 o 
  -3   9   5      255.79      262.61     16.41 o 
  -2   9   5      243.79      261.05     15.06 o 
  -1   9   5      507.73      499.07     15.68 o 
   0   9   5      371.76      389.46     14.12 o 
   1   9   5      507.94      469.52     13.52 o 
   2   9   5      244.62      268.88     19.87 o 
   3   9   5      255.69      257.69     17.55 o 
  -2  10   5        2.19        4.21     12.03 o 
  -1  10   5      495.66      479.95     19.67 o 
   0  10   5      509.87      514.94     16.97 o 
   1  10   5      495.15      480.98     17.17 o 
   2  10   5        2.18        6.08     11.00 o 
   0  11   5      100.86      108.21     11.97 o 
   0   0   6    23097.50    23744.66    219.18 o 
   1   0   6     1454.73     1527.54     15.66 o 
   2   0   6      534.75      515.27      9.63 o 
   3   0   6       51.21       69.17      7.41 o 
   4   0   6     2767.71     2789.78     43.65 o 
   5   0   6      320.85      292.13     30.55 o 
  -5   1   6      121.92      104.36     19.68 o 
  -4   1   6      419.84      402.57     20.05 o 
  -3   1   6      383.80      396.72     10.80 o 
  -2   1   6       36.97       29.79      4.08 o 
  -1   1   6     2188.81     2195.07     32.81 o 
   0   1   6       77.97       81.90      3.83 o 
   1   1   6     2188.84     2244.01     19.43 o 
   2   1   6       37.04       35.16      4.27 o 
   3   1   6      384.08      417.32     31.30 o 
   4   1   6      420.33      448.62     22.02 o 
   5   1   6      121.67      136.21     21.13 o 
  -5   2   6      202.93      228.98     19.43 o 
  -4   2   6     2294.84     2270.48     33.61 o 
  -3   2   6      230.87      233.15      9.11 o 
  -2   2   6      613.24      572.14      9.98 o 
  -1   2   6     2178.08     2245.90     52.85 o 
   0   2   6    14914.96    15045.45     93.53 o 
   1   2   6     2180.21     2212.35     30.38 o 
   2   2   6      613.90      577.35     11.07 o 
   3   2   6      232.40      232.19      8.96 o 
   4   2   6     2292.87     2213.10     49.82 o 
   5   2   6      202.01      240.83     31.55 o 
  -4   3   6      311.06      301.51     15.51 o 
  -3   3   6      103.94      104.51      7.36 o 
  -2   3   6       67.34       77.78      5.65 o 
  -1   3   6      820.23      857.47     11.36 o 
   0   3   6      597.18      622.38      8.16 o 
   1   3   6      821.11      833.70     11.71 o 
   2   3   6       67.14       75.95      5.45 o 
   3   3   6      104.46      100.30      6.71 o 
   4   3   6      311.95      312.22     14.76 o 
  -4   4   6     1526.37     1518.39     33.77 o 
  -3   4   6      369.57      383.69     11.84 o 
  -2   4   6      335.14      301.28      8.10 o 
  -1   4   6     1488.85     1451.66     21.61 o 
   0   4   6     9029.81     9121.17     71.34 o 
   1   4   6     1488.66     1421.81     19.72 o 
   2   4   6      335.17      323.60     14.88 o 
   3   4   6      369.17      381.17     16.51 o 
   4   4   6     1527.14     1518.92     28.81 o 
  -4   5   6      264.33      254.28     15.01 o 
  -3   5   6      125.82      134.75      9.08 o 
  -2   5   6       71.23       72.36      7.00 o 
  -1   5   6      894.74      909.04     17.07 o 
   0   5   6     1024.07     1056.26     17.71 o 
   1   5   6      892.72      849.42     15.41 o 
   2   5   6       71.25       74.05      6.87 o 
   3   5   6      124.81      132.51      9.07 o 
   4   5   6      263.10      260.91     19.03 o 
  -4   6   6      938.47      970.78     21.68 o 
  -3   6   6      229.38      249.76     11.44 o 
  -2   6   6       49.23       53.52      6.54 o 
  -1   6   6      839.03      837.92     23.24 o 
   0   6   6     5387.27     5400.08     47.94 o 
   1   6   6      836.01      844.56     14.24 o 
   2   6   6       49.09       58.13      6.06 o 
   3   6   6      230.43      220.11     13.47 o 
   4   6   6      938.71     1000.25     24.39 o 
  -3   7   6      238.54      270.84     12.70 o 
  -2   7   6       60.87       52.87      7.71 o 
  -1   7   6     1027.06      982.33     28.89 o 
   0   7   6      861.04      867.49     14.10 o 
   1   7   6     1024.24      953.52     14.16 o 
   2   7   6       60.95       52.46      7.60 o 
   3   7   6      237.41      220.72     14.58 o 
  -3   8   6      210.84      207.78     14.55 o 
  -2   8   6        7.73        6.65      9.04 o 
  -1   8   6      444.35      446.25     28.71 o 
   0   8   6     2335.91     2267.47     31.63 o 
   1   8   6      442.56      463.51     11.65 o 
   2   8   6        7.58        1.85      8.91 o 
   3   8   6      213.72      229.68     15.89 o 
  -2   9   6       18.21       13.67      9.86 o 
  -1   9   6      601.88      585.09     73.51 o 
   0   9   6      629.07      641.97     17.36 o 
   1   9   6      601.31      593.13     13.92 o 
   2   9   6       18.15        1.92     10.11 o 
  -2  10   6       18.87       19.75     13.11 o 
  -1  10   6      229.52      221.60     19.05 o 
   0  10   6      649.97      623.64     16.58 o 
   1  10   6      229.77      226.31     13.51 o 
   2  10   6       18.77       20.95     12.08 o 
   1   0   7     2663.48     2762.17     29.50 o 
   2   0   7        2.39        2.68      3.60 o 
   3   0   7     1670.38     1688.84     24.48 o 
   4   0   7       94.99      102.99     16.77 o 
   5   0   7        3.00      -11.60     16.24 o 
  -5   1   7        2.56      -21.41     22.85 o 
  -4   1   7     1245.03     1294.48     68.73 o 
  -3   1   7     1173.54     1158.76     17.43 o 
  -2   1   7      160.77      166.59      6.23 o 
  -1   1   7     1787.95     1802.14     16.24 o 
   0   1   7     7227.44     7691.74     59.93 o 
   1   1   7     1788.48     1789.38     17.53 o 
   2   1   7      160.02      169.29      6.63 o 
   3   1   7     1171.41     1122.63     20.40 o 
   4   1   7     1245.31     1225.17     28.28 o 
   5   1   7        2.63       -1.58     16.80 o 
  -4   2   7      195.35      193.67     18.40 o 
  -3   2   7     1137.21     1175.08     17.97 o 
  -2   2   7       17.23       20.43      3.90 o 
  -1   2   7     1623.89     1722.56     17.84 o 
   0   2   7       32.93       38.76      2.89 o 
   1   2   7     1625.64     1665.85     20.10 o 
   2   2   7       16.91       17.91      5.20 o 
   3   2   7     1139.11     1082.20     20.36 o 
   4   2   7      195.06      201.88     12.92 o 
  -4   3   7     1262.18     1253.95     24.89 o 
  -3   3   7      858.73      865.24     18.72 o 
  -2   3   7      177.05      189.01      9.67 o 
  -1   3   7     1224.14     1262.64     14.95 o 
   0   3   7     9217.37     9329.69     60.79 o 
   1   3   7     1221.97     1205.34     16.99 o 
   2   3   7      176.63      188.16      8.05 o 
   3   3   7      857.72      838.84     16.01 o 
   4   3   7     1262.48     1248.44     25.83 o 
  -4   4   7      214.02      213.48     20.69 o 
  -3   4   7      558.24      543.93     21.38 o 
  -2   4   7       19.87       21.48      4.93 o 
  -1   4   7      812.87      816.30     15.80 o 
   0   4   7      108.31      115.96      5.72 o 
   1   4   7      812.33      815.56     12.37 o 
   2   4   7       19.84       16.87      5.29 o 
   3   4   7      557.68      539.93     14.00 o 
   4   4   7      213.99      246.06     14.57 o 
  -4   5   7      936.54      933.15     23.35 o 
  -3   5   7      913.65      877.59     17.93 o 
  -2   5   7      132.72      139.34      8.34 o 
  -1   5   7     1130.19     1100.85     23.74 o 
   0   5   7     4941.78     4925.19     43.25 o 
   1   5   7     1131.67     1095.06     16.32 o 
   2   5   7      133.38      124.68      7.52 o 
   3   5   7      914.19      924.97     25.89 o 
   4   5   7      937.58      967.91     24.78 o 
  -4   6   7       56.38       63.11     12.11 o 
  -3   6   7      369.70      360.23     13.20 o 
  -2   6   7       36.66       31.93      6.58 o 
  -1   6   7      442.08      438.05     15.27 o 
   0   6   7      216.83      227.40      8.81 o 
   1   6   7      442.46      403.65     11.15 o 
   2   6   7       36.45       17.43      6.33 o 
   3   6   7      368.01      339.75     37.27 o 
   4   6   7       57.54       57.76     11.47 o 
  -3   7   7      754.16      760.67     19.02 o 
  -2   7   7       54.99       57.27      8.21 o 
  -1   7   7      862.45      830.80     19.03 o 
   0   7   7     2151.54     2177.82     34.66 o 
   1   7   7      864.92      806.51     14.88 o 
   2   7   7       55.47       39.52      8.56 o 
   3   7   7      751.74      717.38     22.39 o 
  -3   8   7      144.72      139.05     13.35 o 
  -2   8   7       84.38       74.64     11.06 o 
  -1   8   7      178.58      187.16     16.35 o 
   0   8   7      208.26      195.46     12.82 o 
   1   8   7      180.24      189.59      9.46 o 
   2   8   7       83.90       71.30     12.71 o 
   3   8   7      144.33      126.36     16.61 o 
  -2   9   7       16.95       17.09     10.82 o 
  -1   9   7      469.44      432.96     23.17 o 
   0   9   7     1350.51     1396.61     25.08 o 
   1   9   7      470.15      480.07     14.89 o 
   2   9   7       16.87        5.43     12.59 o 
  -1  10   7      113.31      126.58     20.26 o 
   0  10   7       84.44       75.24     12.38 o 
   1  10   7      113.76      111.57     12.96 o 
   0   0   8     3264.64     3543.63     40.54 o 
   1   0   8      404.61      428.86      9.76 o 
   2   0   8      832.63      821.40     12.54 o 
   3   0   8     1187.97     1164.36     32.64 o 
   4   0   8      204.99      185.31     20.21 o 
  -4   1   8      273.47      253.81     20.92 o 
  -3   1   8     2158.38     2164.64     48.20 o 
  -2   1   8       34.91       42.09      4.17 o 
  -1   1   8     3806.74     3813.61     31.16 o 
   0   1   8       12.77       16.19      3.85 o 
   2   1   8       35.22       42.89      5.55 o 
   3   1   8     2158.39     2060.29     33.17 o 
   4   1   8      273.83      241.25     20.95 o 
  -4   2   8      217.10      201.63     20.05 o 
  -3   2   8     1174.87     1161.41     21.25 o 
  -2   2   8      833.56      820.10     14.22 o 
  -1   2   8      683.83      680.71     11.22 o 
   0   2   8     1375.05     1413.69     13.49 o 
   1   2   8      683.54      672.34     11.54 o 
   2   2   8      830.95      789.96     15.36 o 
   3   2   8     1177.09     1156.12     21.30 o 
   4   2   8      217.20      196.10     20.11 o 
  -4   3   8       59.65       56.76     16.13 o 
  -3   3   8     1881.97     1836.82     28.10 o 
  -2   3   8      273.59      287.55      8.53 o 
  -1   3   8     2524.11     2519.45     24.31 o 
   0   3   8       68.68       74.84      3.94 o 
   1   3   8     2523.45     2404.79     43.38 o 
   2   3   8      274.30      263.11     11.73 o 
   3   3   8     1881.36     1772.10     27.65 o 
   4   3   8       59.60       76.74     14.74 o 
  -4   4   8      228.68      230.32     15.79 o 
  -3   4   8      847.41      790.89     19.19 o 
  -2   4   8      552.84      570.92     13.38 o 
  -1   4   8      740.87      743.22     12.09 o 
   0   4   8      990.96     1037.05     13.13 o 
   1   4   8      741.53      713.29     12.27 o 
   2   4   8      553.46      556.14     12.82 o 
   3   4   8      846.92      837.96     17.09 o 
   4   4   8      228.17      242.74     14.73 o 
  -4   5   8       62.17       67.79     11.69 o 
  -3   5   8     1212.47     1223.48     24.46 o 
  -2   5   8      614.61      612.13     14.50 o 
  -1   5   8     1586.42     1609.35     23.19 o 
   0   5   8      176.24      181.62      9.96 o 
   1   5   8     1587.28     1530.39     20.41 o 
   2   5   8      615.14      609.83     15.60 o 
   3   5   8     1213.05     1210.72     21.20 o 
   4   5   8       62.43       67.40     11.99 o 
  -4   6   8      227.25      245.46     15.84 o 
  -3   6   8      517.10      505.11     15.80 o 
  -2   6   8      191.51      200.93     10.36 o 
  -1   6   8      431.84      467.53     12.52 o 
   0   6   8     1462.48     1406.44     22.08 o 
   1   6   8      431.27      442.86     11.86 o 
   2   6   8      192.78      193.30     10.69 o 
   3   6   8      516.14      502.96     16.74 o 
   4   6   8      225.77      233.01     21.16 o 
  -3   7   8      593.47      606.45     17.71 o 
  -2   7   8      611.00      637.19     20.31 o 
  -1   7   8      812.25      845.25     35.07 o 
   0   7   8      172.88      161.67     12.39 o 
   1   7   8      811.40      824.76     16.33 o 
   2   7   8      612.40      590.28     18.88 o 
   3   7   8      593.89      576.65     26.24 o 
  -3   8   8      310.48      320.09     17.20 o 
  -2   8   8       47.84       56.62     10.82 o 
  -1   8   8      246.52      256.86     21.18 o 
   0   8   8     1326.34     1254.81     25.93 o 
   1   8   8      245.89      241.18     10.40 o 
   2   8   8       47.56       48.14     10.48 o 
   3   8   8      311.12      297.31     20.82 o 
  -2   9   8      430.02      454.44     27.95 o 
  -1   9   8      285.89      283.72     20.73 o 
   0   9   8       54.77       59.52     22.66 o 
   1   9   8      284.95      300.31     17.47 o 
   2   9   8      431.03      433.94     19.19 o 
  -1  10   8      179.03      160.30     18.36 o 
   0  10   8      565.84      577.68     26.83 o 
   1  10   8      178.93      198.61     19.53 o 
   1   0   9      180.10      172.20      7.42 o 
   2   0   9      301.49      300.70     13.38 o 
   3   0   9      638.91      621.64     25.64 o 
   4   0   9      149.18      163.22     23.47 o 
  -4   1   9       62.58       42.25     20.09 o 
  -3   1   9      581.54      538.74     38.79 o 
  -2   1   9     4357.18     4527.82     41.87 o 
  -1   1   9     1125.32     1136.48     14.55 o 
   0   1   9      737.16      786.57     17.93 o 
   1   1   9     1125.62     1111.86     16.21 o 
   2   1   9     4359.61     4402.01     51.20 o 
   3   1   9      580.00      558.28     24.89 o 
   4   1   9       62.64       60.83     16.33 o 
  -4   2   9       47.22       83.57     17.19 o 
  -3   2   9      590.98      586.07     19.46 o 
  -2   2   9      444.22      463.28     10.48 o 
  -1   2   9      412.19      427.54     11.80 o 
   0   2   9       60.24       66.14      6.30 o 
   1   2   9      412.08      435.87     10.18 o 
   2   2   9      444.21      441.00     12.49 o 
   3   2   9      589.90      616.22     26.90 o 
   4   2   9       46.88       43.61     16.17 o 
  -4   3   9       54.69       42.65     16.22 o 
  -3   3   9      600.78      602.42     16.99 o 
  -2   3   9     3407.83     3375.47     31.21 o 
  -1   3   9      746.55      785.20     12.88 o 
   0   3   9      127.02      141.28      6.30 o 
   1   3   9      746.70      752.16     18.20 o 
   2   3   9     3410.07     3318.39     38.34 o 
   3   3   9      599.98      589.22     16.71 o 
   4   3   9       54.74       55.74     13.48 o 
  -4   4   9       25.94        3.13     15.40 o 
  -3   4   9      599.61      588.82     17.50 o 
  -2   4   9      607.37      585.47     14.17 o 
  -1   4   9      482.05      491.11     10.77 o 
   0   4   9      142.50      143.25      5.98 o 
   1   4   9      482.13      486.17     11.11 o 
   2   4   9      606.91      583.96     20.02 o 
   3   4   9      600.46      608.90     17.77 o 
   4   4   9       26.06       21.96     12.87 o 
  -4   5   9       18.79       18.00     12.45 o 
  -3   5   9      347.87      375.52     15.42 o 
  -2   5   9     1907.54     1832.51     25.22 o 
  -1   5   9      638.92      626.50     15.51 o 
   0   5   9       21.65       26.39      5.40 o 
   1   5   9      637.50      604.37     14.79 o 
   2   5   9     1904.56     1930.31     35.60 o 
   3   5   9      348.91      374.50     15.35 o 
   4   5   9       18.67       26.73     13.89 o 
  -3   6   9      653.92      651.13     21.92 o 
  -2   6   9      599.65      629.54     17.34 o 
  -1   6   9      275.97      293.83     20.01 o 
   0   6   9       97.66      115.16     11.34 o 
   1   6   9      276.16      277.20     14.18 o 
   2   6   9      599.44      591.34     16.33 o 
   3   6   9      655.13      649.96     19.02 o 
  -3   7   9      126.23      134.19     11.62 o 
  -2   7   9      900.28      895.04     21.76 o 
  -1   7   9      637.72      616.64     27.25 o 
   0   7   9        5.03       -4.72      8.83 o 
   1   7   9      635.33      623.67     14.52 o 
   2   7   9      899.81      892.09     24.75 o 
   3   7   9      125.96      125.56     22.16 o 
  -2   8   9      511.34      548.79     20.00 o 
  -1   8   9      199.34      217.95     16.66 o 
   0   8   9       33.48       28.95     11.16 o 
   1   8   9      199.72      191.77     10.53 o 
   2   8   9      511.15      515.40     19.41 o 
  -2   9   9      391.01      451.16     19.27 o 
  -1   9   9      373.00      411.87     24.10 o 
   0   9   9       15.96        9.38     13.23 o 
   1   9   9      372.39      380.96     20.15 o 
   2   9   9      391.77      380.94     18.55 o 
   0  10   9        9.59        8.66     13.76 o 
   0   0  10      104.57      112.28      6.74 o 
   1   0  10      613.25      640.00     13.22 o 
   2   0  10     3853.20     3813.06     43.55 o 
   3   0  10      328.23      318.42     20.75 o 
   4   0  10      113.43      110.04     36.09 o 
  -4   1  10        9.99      -11.60     14.04 o 
  -3   1  10       63.82       58.49     13.71 o 
  -2   1  10      488.25      517.75     13.13 o 
  -1   1  10      392.94      376.00      8.06 o 
   0   1  10        0.04       -6.69      5.92 o 
   1   1  10      393.21      389.18     10.87 o 
   2   1  10      488.43      512.19     17.83 o 
   3   1  10       63.62       50.54     18.86 o 
   4   1  10       10.05       21.58     15.51 o 
  -4   2  10       85.59       85.59     18.36 o 
  -3   2  10      207.32      209.65     13.76 o 
  -2   2  10     3191.81     3165.05     34.02 o 
  -1   2  10      850.37      901.52     12.53 o 
   0   2  10      141.35      127.53      7.73 o 
   1   2  10      849.77      864.27     17.06 o 
   2   2  10     3190.98     3073.18     43.06 o 
   3   2  10      208.44      189.64     18.02 o 
   4   2  10       85.81       91.66     18.56 o 
  -4   3  10       26.44       12.89     16.07 o 
  -3   3  10       37.72       48.91     19.52 o 
  -2   3  10      273.46      270.72     11.76 o 
  -1   3  10      399.73      445.48     12.48 o 
   0   3  10       21.57       28.95      6.02 o 
   1   3  10      399.77      391.75      9.77 o 
   2   3  10      273.39      254.96     13.42 o 
   3   3  10       37.38       31.59     10.77 o 
   4   3  10       26.59       20.33     12.95 o 
  -4   4  10       49.49       60.55     20.54 o 
  -3   4  10      208.76      206.93     15.42 o 
  -2   4  10     2437.17     2495.20     38.32 o 
  -1   4  10     1162.85     1132.71     16.33 o 
   0   4  10      117.78      117.78      7.85 o 
   1   4  10     1163.34     1106.70     17.00 o 
   2   4  10     2437.14     2402.80     38.41 o 
   3   4  10      208.31      197.97     29.01 o 
   4   4  10       49.43       80.16     16.53 o 
  -3   5  10       16.36        6.72     11.17 o 
  -2   5  10      176.68      184.84     10.20 o 
  -1   5  10      149.82      169.58     14.56 o 
   0   5  10       83.97       83.52     10.52 o 
   1   5  10      150.06      147.03      9.90 o 
   2   5  10      176.46      153.49     12.21 o 
   3   5  10       16.26       22.77     14.26 o 
  -3   6  10      268.55      286.45     15.37 o 
  -2   6  10     1744.05     1790.83     26.64 o 
  -1   6  10      987.61     1027.55     57.28 o 
   0   6  10       42.17       56.93     10.45 o 
   1   6  10      991.00      955.30     24.66 o 
   2   6  10     1743.57     1760.15     37.32 o 
   3   6  10      269.45      298.83     18.38 o 
  -3   7  10       36.38       24.56     11.29 o 
  -2   7  10      135.22      146.02     12.85 o 
  -1   7  10       58.61       72.48     13.78 o 
   0   7  10       69.86       65.56     11.30 o 
   1   7  10       59.37       57.74     12.16 o 
   2   7  10      134.62      139.79     11.39 o 
   3   7  10       36.59       43.54     20.15 o 
  -2   8  10      952.61      910.29     49.92 o 
  -1   8  10      620.44      650.08     23.37 o 
   0   8  10        6.72       15.94      8.98 o 
   1   8  10      622.79      625.00     50.27 o 
   2   8  10      951.18      807.06     30.19 o 
  -1   9  10       72.34       49.02     18.82 o 
   0   9  10       55.97       29.90     13.63 o 
   1   9  10       72.79       81.88     27.72 o 
   1   0  11     2160.24     2236.21     26.28 o 
   2   0  11        6.32        3.56      5.66 o 
   3   0  11      118.16      108.42     16.07 o 
   4   0  11       39.54       33.52     16.40 o 
  -4   1  11       78.94       77.14     18.46 o 
  -3   1  11       28.17       25.09     17.39 o 
  -2   1  11      456.37      475.81     13.79 o 
  -1   1  11     1244.93     1240.51     17.41 o 
   0   1  11      529.40      574.82     15.27 o 
   1   1  11     1245.04     1188.25     18.29 o 
   2   1  11      455.93      481.40     20.53 o 
   3   1  11       28.02       34.04     14.04 o 
   4   1  11       79.50       85.30     18.45 o 
  -4   2  11       87.13       99.16     19.09 o 
  -3   2  11      200.02      203.60     16.30 o 
  -2   2  11       86.87       76.88      9.17 o 
  -1   2  11     1782.09     1854.23     21.90 o 
   0   2  11      314.18      334.04     12.40 o 
   1   2  11     1780.91     1783.31     23.07 o 
   2   2  11       86.00       70.94     10.23 o 
   3   2  11      200.78      194.25     40.08 o 
   4   2  11       87.13      117.77     19.82 o 
  -4   3  11       40.23       58.02     18.09 o 
  -3   3  11       14.01       13.26     10.37 o 
  -2   3  11      557.80      534.24     16.03 o 
  -1   3  11      900.88      922.14     15.30 o 
   0   3  11      351.99      344.11     11.57 o 
   1   3  11      901.55      888.80     16.80 o 
   2   3  11      557.74      541.40     22.92 o 
   3   3  11       14.03        9.05     10.88 o 
   4   3  11       40.52       27.40     22.59 o 
  -4   4  11      133.28      144.25     21.31 o 
  -3   4  11      174.78      194.08     15.41 o 
  -2   4  11      149.89      165.25     13.96 o 
  -1   4  11     1120.26     1111.72     22.52 o 
   0   4  11      444.83      435.99     12.62 o 
   1   4  11     1120.51     1074.21     32.80 o 
   2   4  11      150.35      161.33     10.93 o 
   3   4  11      174.58      189.56     13.29 o 
   4   4  11      133.03      146.97     17.30 o 
  -3   5  11       13.97        8.27     11.72 o 
  -2   5  11      597.45      541.86     21.22 o 
  -1   5  11      708.09      699.14     19.92 o 
   0   5  11       98.65      111.84     11.90 o 
   1   5  11      707.03      682.06     22.03 o 
   2   5  11      598.69      552.06     20.46 o 
   3   5  11       13.96        2.29     11.41 o 
  -3   6  11       27.75       17.29     12.45 o 
  -2   6  11       95.60      112.11     11.85 o 
  -1   6  11      638.62      636.11     22.21 o 
   0   6  11      544.34      498.31     20.08 o 
   1   6  11      638.34      603.77     26.49 o 
   2   6  11       94.55      117.96     22.37 o 
   3   6  11       27.15       34.48     13.02 o 
  -2   7  11      566.49      583.09     32.34 o 
  -1   7  11      511.88      519.62     21.77 o 
   0   7  11       10.10        7.77     10.94 o 
   1   7  11      510.63      512.42     21.18 o 
   2   7  11      568.26      608.93     33.55 o 
  -2   8  11       82.93      103.84     15.50 o 
  -1   8  11      357.70      343.61     23.28 o 
   0   8  11      700.51      685.21     32.85 o 
   1   8  11      356.54      358.71     19.17 o 
   2   8  11       81.62       90.19     17.36 o 
  -1   9  11      243.69      213.35     20.53 o 
   0   9  11        0.48       -3.75     11.65 o 
   1   9  11      243.30      244.30     21.98 o 
   0   0  12     2449.68     2294.27     44.59 o 
   1   0  12      654.91      699.72     15.00 o 
   2   0  12       17.77        6.62      5.06 o 
   3   0  12       10.77       -9.50     10.43 o 
   4   0  12      388.78      374.60     44.32 o 
  -4   1  12      293.79      286.94     24.61 o 
  -3   1  12       83.75       76.12     12.07 o 
  -2   1  12       36.02       33.58      6.71 o 
  -1   1  12      507.88      502.22     14.31 o 
   0   1  12        6.21       19.36      7.77 o 
   1   1  12      509.04      493.14     12.89 o 
   2   1  12       36.63       34.75      7.49 o 
   3   1  12       83.67       84.11     16.41 o 
   4   1  12      293.59      300.97     36.34 o 
  -4   2  12      301.80      333.38     26.51 o 
  -3   2  12       30.45       31.48     11.28 o 
  -2   2  12        3.88        4.15      6.20 o 
  -1   2  12      697.64      718.83     16.65 o 
   0   2  12     1914.55     1927.99     28.03 o 
   1   2  12      698.49      716.33     21.52 o 
   2   2  12        3.82        9.20      9.13 o 
   3   2  12       30.46       54.44     32.78 o 
   4   2  12      300.03      287.22     25.42 o 
  -3   3  12       26.65       28.36     11.71 o 
  -2   3  12       61.84       50.32      9.31 o 
  -1   3  12      567.41      575.88     19.51 o 
   0   3  12      209.25      210.06     11.20 o 
   1   3  12      567.90      572.41     14.85 o 
   2   3  12       61.84       64.59      8.93 o 
   3   3  12       26.63       18.08     15.38 o 
  -3   4  12       82.32       84.79     13.59 o 
  -2   4  12       11.04       14.85     11.14 o 
  -1   4  12      561.96      566.98     18.07 o 
   0   4  12     1266.77     1250.88     20.44 o 
   1   4  12      561.38      540.95     22.83 o 
   2   4  12       10.97        9.02     13.22 o 
   3   4  12       82.54       73.39     11.68 o 
  -3   5  12       51.62       52.57     13.54 o 
  -2   5  12      129.37      140.23     19.25 o 
  -1   5  12      519.56      519.07     19.73 o 
   0   5  12      761.88      692.26     25.54 o 
   1   5  12      518.50      533.34     34.97 o 
   2   5  12      129.78      117.30     13.91 o 
   3   5  12       51.45       54.89     24.43 o 
  -3   6  12      148.13      175.41     22.49 o 
  -2   6  12       23.43       15.33     15.36 o 
  -1   6  12      391.90      418.88     33.32 o 
   0   6  12      706.26      664.02     23.19 o 
   1   6  12      391.47      398.16     19.13 o 
   2   6  12       22.99       33.33     12.14 o 
   3   6  12      148.13      187.49     18.07 o 
  -2   7  12      119.26      112.62     20.30 o 
  -1   7  12      400.82      419.05     20.93 o 
   0   7  12      575.40      545.36     22.78 o 
   1   7  12      400.96      376.19     19.82 o 
   2   7  12      121.16      110.73     15.39 o 
  -1   8  12      228.67      270.16     76.25 o 
   0   8  12      176.30      192.50     19.67 o 
   1   8  12      229.22      270.20     27.41 o 
   1   0  13        0.66        6.10      8.24 o 
   2   0  13      181.78      182.09      9.60 o 
   3   0  13      269.97      284.76     18.58 o 
  -3   1  13      325.04      302.07     22.09 o 
  -2   1  13        2.80       -6.92      7.61 o 
  -1   1  13      245.42      252.00     11.60 o 
   0   1  13     1858.62     1960.87     29.83 o 
   1   1  13      243.86      257.05     14.76 o 
   2   1  13        2.84       -3.17      4.61 o 
   3   1  13      325.02      327.07     18.47 o 
  -3   2  13      188.12      186.60     19.54 o 
  -2   2  13       60.60       64.27      9.30 o 
  -1   2  13        3.34        5.98      7.63 o 
   0   2  13       32.49       28.03      7.74 o 
   1   2  13        3.48        2.56      6.59 o 
   2   2  13       60.77       51.32      9.21 o 
   3   2  13      188.66      221.38     21.18 o 
  -3   3  13      335.95      342.98     18.83 o 
  -2   3  13       30.67       27.91     10.57 o 
  -1   3  13      434.90      461.86     14.90 o 
   0   3  13     1729.60     1719.47     34.35 o 
   1   3  13      434.12      423.93     13.94 o 
   2   3  13       30.62       22.12     10.84 o 
   3   3  13      335.68      319.28     19.18 o 
  -3   4  13       72.95       93.98     18.40 o 
  -2   4  13       22.59        7.41     15.68 o 
  -1   4  13       28.99       25.38     10.04 o 
   0   4  13        2.39        4.84      7.43 o 
   1   4  13       29.21       21.80     11.04 o 
   2   4  13       22.46       20.73      9.95 o 
   3   4  13       72.63       67.82     12.67 o 
  -3   5  13      355.38      326.03     36.97 o 
  -2   5  13       11.56        1.38     12.09 o 
  -1   5  13      407.79      405.02     24.69 o 
   0   5  13     1063.27      986.58     37.42 o 
   1   5  13      409.07      391.06     19.56 o 
   2   5  13       11.51        6.83     11.55 o 
   3   5  13      354.53      358.38     21.35 o 
  -2   6  13       44.39       65.96     17.89 o 
  -1   6  13      152.33      146.92     15.85 o 
   0   6  13        0.27        5.32     11.56 o 
   1   6  13      152.52      147.46     14.60 o 
   2   6  13       45.08       44.73     12.85 o 
  -2   7  13        0.26        2.51     17.63 o 
  -1   7  13      405.10      420.61     21.94 o 
   0   7  13      692.18      664.81     27.53 o 
   1   7  13      403.76      377.15     20.51 o 
   2   7  13        0.25        5.03     13.32 o 
  -1   8  13      163.61      188.46     33.64 o 
   0   8  13       21.43       19.90     12.96 o 
   1   8  13      163.23      188.67     17.88 o 
   0   0  14      357.34      365.59     21.21 o 
   1   0  14      190.40      229.40     16.96 o 
   2   0  14       35.19       22.34      9.08 o 
   3   0  14      350.53      355.09     25.27 o 
  -3   1  14      357.00      335.20     23.89 o 
  -2   1  14       46.81       46.51      9.29 o 
  -1   1  14      295.91      316.89     13.93 o 
   0   1  14       24.87       13.28      8.78 o 
   1   1  14      295.16      272.14     13.75 o 
   2   1  14       46.24       47.38     10.59 o 
   3   1  14      356.24      371.06     19.90 o 
  -3   2  14      404.77      395.75     40.76 o 
  -2   2  14       44.87       35.53      9.33 o 
  -1   2  14      122.37      133.57     10.60 o 
   0   2  14      400.71      407.14     13.92 o 
   1   2  14      123.62      124.12     12.76 o 
   2   2  14       44.44       20.14     13.92 o 
   3   2  14      404.64      401.91     21.03 o 
  -3   3  14      259.15      243.90     23.28 o 
  -2   3  14      143.15      160.61     14.11 o 
  -1   3  14       78.31       81.05      9.77 o 
   0   3  14      144.05      132.86     10.15 o 
   1   3  14       77.75       68.28      9.15 o 
   2   3  14      143.31      140.50     14.47 o 
   3   3  14      259.01      266.58     19.00 o 
  -3   4  14      385.87      401.50     52.05 o 
  -2   4  14       16.93        4.59     12.18 o 
  -1   4  14      116.90      128.37     12.94 o 
   0   4  14      527.25      551.67     15.84 o 
   1   4  14      116.41      100.39     14.00 o 
   2   4  14       17.04        9.06     10.21 o 
   3   4  14      386.36      416.99     19.48 o 
  -2   5  14      375.94      429.05     24.52 o 
  -1   5  14       67.24       61.91     14.04 o 
   0   5  14      157.62      151.05     15.34 o 
   1   5  14       67.95       51.86     13.18 o 
   2   5  14      375.70      394.24     17.87 o 
  -2   6  14        1.62      -36.97     24.65 o 
  -1   6  14      168.00      187.15     41.09 o 
   0   6  14      516.04      483.70     22.62 o 
   1   6  14      167.95      145.10     17.80 o 
   2   6  14        1.59       -4.28     12.92 o 
  -1   7  14       52.90       72.60     16.18 o 
   0   7  14      145.03      148.63     18.47 o 
   1   7  14       53.47       42.90     14.12 o 
   1   0  15        1.49        9.19      9.65 o 
   2   0  15      224.74      224.65     13.27 o 
   3   0  15      172.10      187.28     23.32 o 
  -3   1  15      447.36      416.23     27.00 o 
  -2   1  15      281.57      297.05     14.39 o 
  -1   1  15        8.15       22.74      9.14 o 
   0   1  15      111.34      119.50     11.84 o 
   1   1  15        8.13        6.73      9.65 o 
   2   1  15      282.88      305.39     14.28 o 
   3   1  15      447.25      397.49     41.27 o 
  -3   2  15      209.18      246.31     38.96 o 
  -2   2  15      339.08      302.67     14.56 o 
  -1   2  15       22.15       43.19      9.34 o 
   0   2  15       55.92       56.19      9.46 o 
   1   2  15       22.49       44.58     10.42 o 
   2   2  15      340.43      330.30     22.59 o 
   3   2  15      209.23      210.04     23.53 o 
  -3   3  15      299.10      339.53     41.47 o 
  -2   3  15      228.51      232.91     16.09 o 
  -1   3  15       92.25      105.54     10.78 o 
   0   3  15       35.98       20.40      8.91 o 
   1   3  15       91.99       88.20     11.19 o 
   2   3  15      229.00      256.12     30.33 o 
   3   3  15      298.86      309.32     18.16 o 
  -2   4  15      278.02      263.50     23.27 o 
  -1   4  15       59.73       62.83     12.53 o 
   0   4  15      103.49       92.19     17.08 o 
   1   4  15       59.66       59.86     13.58 o 
   2   4  15      277.40      255.65     20.53 o 
  -2   5  15       68.47      100.85     16.67 o 
  -1   5  15      207.21      186.78     17.83 o 
   0   5  15      116.50       87.37     19.39 o 
   1   5  15      207.76      184.30     18.29 o 
   2   5  15       67.61       72.19     16.65 o 
  -1   6  15       33.93       47.52     15.12 o 
   0   6  15      161.40      150.76     17.14 o 
   1   6  15       33.09       16.43     13.67 o 
   0   7  15      277.18      300.57     21.25 o 
   0   0  16       43.27       52.04     24.12 o 
   1   0  16      218.67      235.86     19.71 o 
   2   0  16      265.32      270.68     14.69 o 
  -2   1  16      241.42      250.57     18.06 o 
  -1   1  16       14.58       17.48      9.38 o 
   0   1  16        5.59       17.78     10.24 o 
   1   1  16       14.70       21.55     10.16 o 
   2   1  16      239.67      265.29     22.14 o 
  -2   2  16      168.03      177.52     15.86 o 
  -1   2  16      232.35      222.27     13.49 o 
   0   2  16        1.04       -1.53      8.48 o 
   1   2  16      232.02      239.34     14.95 o 
   2   2  16      166.67      128.78     34.45 o 
  -2   3  16      229.64      262.82     30.52 o 
  -1   3  16        8.89        7.01     11.50 o 
   0   3  16       10.47       21.57      9.41 o 
   1   3  16        8.94        0.97     10.21 o 
   2   3  16      228.68      222.07     19.34 o 
  -2   4  16      155.77      149.06     17.88 o 
  -1   4  16      324.01      318.49     18.98 o 
   0   4  16       22.53       28.60     13.55 o 
   1   4  16      324.26      318.24     21.29 o 
   2   4  16      156.39      131.26     17.56 o 
  -1   5  16        7.93       13.97     14.51 o 
   0   5  16        9.49       21.03     14.17 o 
   1   5  16        8.04       34.58     14.41 o 
   0   6  16       11.72       -7.88     13.27 o 
   1   0  17        1.37        1.81      9.83 o 
   2   0  17      180.09      179.89     13.98 o 
  -2   1  17       43.46       16.42     11.13 o 
  -1   1  17      136.23      127.46     12.09 o 
   0   1  17      212.32      217.25     14.98 o 
   1   1  17      136.89      147.31     16.73 o 
   2   1  17       43.86       45.02     23.69 o 
  -2   2  17      146.05      151.76     16.06 o 
  -1   2  17       15.82       12.59     10.17 o 
   0   2  17       66.89       54.13     10.55 o 
   1   2  17       15.81        8.85     11.34 o 
   2   2  17      147.20      153.84     22.47 o 
  -2   3  17       97.19       78.40     15.16 o 
  -1   3  17      169.47      182.03     15.71 o 
   0   3  17       17.47        2.70      9.82 o 
   1   3  17      169.66      179.96     16.80 o 
   2   3  17       97.49       96.96     17.05 o 
  -1   4  17       20.41       19.80     15.40 o 
   0   4  17      215.56      221.48     18.50 o 
   1   4  17       20.30       21.14     13.74 o 
   0   5  17        5.29        2.33     14.47 o 
   0   0  18        3.46        4.46     15.88 o 
   1   0  18      143.70      163.87     13.73 o 
  -1   1  18       50.85       46.08     11.40 o 
   0   1  18        5.46        8.09     11.61 o 
   1   1  18       50.74       46.43     13.59 o 
  -1   2  18      149.71      130.57     13.36 o 
   0   2  18        5.25       -3.60     10.20 o 
   1   2  18      149.19      139.87     13.30 o 
  -1   3  18        7.94        5.53     12.90 o 
   0   3  18       79.43       84.76     16.63 o 
   1   3  18        8.02        3.65     12.18 o 
   0   1  19        8.98       20.89     11.11 o 
                                                 
